# Supplementary material for: Medicalization of Sport? A Mixed-Method Study on the Use of Medications in Elite Ice Hockey
Source: Sports (Basel). 2024 Jan 5;12(1):19. doi: 10.3390/sports12010019 (PMC10818849; doi:10.3390/sports12010019)
Supplement: Supplementary file 1 [file sports-12-00019-s001.zip]

Archive with 1 entries (1 files):
- sports-2774885-supplementary.pdf
